# Supplementary material for: Factors Influencing Properties of Spider Silk Coatings and Their Interactions within a Biological Environment
Source: J Funct Biomater. 2023 Aug 19;14(8):434. doi: 10.3390/jfb14080434 (PMC10455157; doi:10.3390/jfb14080434)
Supplement: Supplementary file 1 [file jfb-14-00434-s001.zip]

Archive with 1 entries (1 files):
- jfb-2517964-supplementary.pdf
